# Supplementary material for: Neonatal Screening for CAH in Sweden—Results of Implementing Second-Tier Testing
Source: Int J Neonatal Screen. 2026 May 1;12(2):29. doi: 10.3390/ijns12020029 (PMC13214752; doi:10.3390/ijns12020029)
Supplement: Supplementary file 1 [file IJNS-12-00029-s001.zip]

Archive with 1 entries (1 files):
- IJNS-4211336-supplementary.pdf
